# Supplementary material for: Mechanistic Insights on the In Vitro Antibacterial Activity and In Vivo Hepatoprotective Effects of Salvinia auriculata Aubl against Methotrexate-Induced Liver Injury
Source: Pharmaceuticals (Basel). 2022 Apr 29;15(5):549. doi: 10.3390/ph15050549 (PMC9145932; doi:10.3390/ph15050549)
Supplement: Supplementary file 1 [file pharmaceuticals-15-00549-s001.zip]

Archive with 1 entries (1 files):
- pharmaceuticals-1687528-supplementary.pdf
